# Supplementary material for: Variations in compositions and antioxidant activities of essential oils from leaves of Luodian Blumea balsamifera from different harvest times in China
Source: PLoS One. 2020 Jun 16;15(6):e0234661. doi: 10.1371/journal.pone.0234661 (PMC7297349; doi:10.1371/journal.pone.0234661)
Supplement: S1 Data — (XLSX) [file pone.0234661.s001.xlsx]

## Sheet: Table1-RF data
Table 1 Response factors (RFs) of different compounds
	RFs
Compounds	parallel experiment 1	parallel experiment 2	parallel experiment 3	parallel experiment 4	parallel experiment 5	Mean	SD
l-Borneol	1.31	1.29	1.3	1.29	1.31	1.3	0.01
Ledol	1.34	1.32	1.36	1.33	1.35	1.34	0.02
γ-Eudesmol	1.29	1.31	1.3	1.29	1.31	1.3	0.01
β-Eudesmol	1.3	1.29	1.31	1.31	1.29	1.3	0.01
1-Octen-3-ol	1.34	1.33	1.36	1.32	1.35	1.34	0.02
Linalool	1.32	1.3	1.31	1.32	1.3	1.31	0.01
Nerolidol	1.34	1.35	1.33	1.33	1.36	1.34	0.01
3-Octanol	1.34	1.31	1.35	1.34	1.35	1.34	0.02
α-Terpineol	1.26	1.25	1.24	1.27	1.27	1.26	0.01
Pentadecanal	1.31	1.29	1.3	1.3	1.32	1.3	0.01
Camphor	1.29	1.28	1.3	1.27	1.3	1.29	0.01
Zierone	1.3	1.32	1.31	1.3	1.32	1.31	0.01
Xanthoxylin	1.3	1.31	1.29	1.32	1.29	1.3	0.01
Hexadecanoic acid	1.57	1.55	1.53	1.55	1.57	1.55	0.02
β-Pinene	1.04	1.02	1.06	1.05	1.03	1.04	0.02
α-Muurolene	0.99	1.01	1	0.99	1.02	1	0.01
δ-Cadinene	1	1	0.99	0.99	1.02	1	0.01
Caryophyllene	1.01	0.99	1	1	1.02	1	0.01
α-Caryophyllene	0.98	0.97	0.99	0.99	0.96	0.98	0.01
Caryophyllene epoxide	1.55	1.51	1.53	1.51	1.54	1.53	0.02
Naphthalene, 1,2-dihydro-1,1,6-trimethyl-	1	0.99	1.01	0.99	1.01	1	0.01

## Sheet: Table2 data
Table 2 Yields of l-borneol and xanthoxylin in the different volatiles from the leaves of Luodian Blumea balsamifera
	Extract mass (g)
Extracts	parallel experiment 1	parallel experiment 2	parallel experiment 3	parallel experiment 4	parallel experiment 5	parallel experiment 6	Mean	SD
TV	1.18	1.24	1.17	1.23	1.23	1.23	1.21	0.03
WV	0.29	0.28	0.31	0.3	0.29	0.28	0.29	0.01
EAP	0.41	0.4	0.39	0.4	0.42	0.4	0.4	0.01
AF	0.55	0.59	0.57	0.58	0.6	0.59	0.58	0.02
	l-Borneol content (%)
Extracts	parallel experiment 1	parallel experiment 2	parallel experiment 3	parallel experiment 4	parallel experiment 5	parallel experiment 6	Mean	SD
TV	39.58	40.92	41.98	41.24	40.43	41.37	40.92	0.83
WV	94.23	92.14	91.99	88.47	87.92	90.12	90.81	2.42
EAP	17.88	17.84	17.98	17.83	17.87	17.51	17.82	0.16
AF	68.19	66.94	69.75	66.85	69.72	67.24	68.12	1.34
	Xanthoxylin content (%)
Extracts	parallel experiment 1	parallel experiment 2	parallel experiment 3	parallel experiment 4	parallel experiment 5	parallel experiment 6	Mean	SD
TV	44.52	45.73	44.82	44.32	45.25	44.88	44.92	0.51
WV	0.4	0.43	0.42	0.42	0.41	0.43	0.42	0.01
EAP	34.92	34.48	34.87	35.65	35.34	34.52	34.96	0.46
AF	22.02	21.43	22.51	21.78	22.18	22.28	22.03	0.38

## Sheet: Table3 data
Table 3 Compounds of different volatiles and essential oils from the leaves of Luodian Blumea balsamifera
No.	RI	RI	RI	Components	TV (%)	WV (%)	EAP (%)	AF (%)	EO1 (%)	EO2 (%)	EO3 (%)	EO4 (%)	EO5 (%)	EO6 (%)	Identification
1	976	976	1096	β-Pinene	-	0.1 ± 0.01	-	-	-	-	-	-	-	-	MS, RI
2	979	979	1456	1-Octen-3-ol	-	0.3 ± 0.02	-	0.1 ± 0.01	-	-	-	-	-	-	MS, RI
3	995	991	1394	3-Octanol	-	0.1 ± 0.01	-	-	-	-	-	-	-	-	MS, RI
4	1100	1096	1549	Linalool	0.1 ± 0.01	0.4 ± 0.01	0.1 ± 0.01	0.2 ± 0.01	tr	0.05 ± 0.01	0.02 ± 0.01	0.04 ± 0.01	0.1 ± 0.01	tr	MS, RI
5	1103	1101	1607	Hotrienol	-	0.1 ± 0.01	0.03 ± 0.01	-	0.02 ± 0.01	0.06 ± 0.01	0.03 ± 0.01	0.1 ± 0.01	0.02 ± 0.01	0.03 ± 0.01	MS, RI
6	1145	1146	1536	Camphor	0.2 ± 0.01	1.6 ± 0.10	0.2 ± 0.01	0.5 ± 0.02	0.02 ± 0.01	tr	tr	0.1 ± 0.01	-	-	MS, RI
7	1170	1167	1702	l-Borneol	40.9 ± 2.1	90.8 ± 3.1	17.8 ± 0.8	68.1 ± 1.2	1.3 ± 0.03	1.2 ± 0.1	1.8 ± 0.1	1.8 ± 0.1	1.6 ± 0.1	1.5 ± 0.10	MS, RI, COI
8	1201	1188	1739	α-Terpineol	-	-	0.1 ± 0.01	-	tr	0.05 ± 0.01	0.03 ± 0.01	0.03 ± 0.01	0.04 ± 0.01	0.02 ± 0.01	MS, RI
9	1228	1229	1828	(Z)-Carveol	-	-	0.1 ± 0.01	-	-	-	-	-	-	-	MS, RI
10	1254	1252	1854	Geraniol	-	-	0.1 ± 0.01	-	-	0.03 ± 0.01	0.02 ± 0.01	0.02 ± 0.01	-	-	MS, RI
11	1294	1290	2198	Thymol	-	-	0.1 ± 0.01	-	-	-	-	-	-	-	MS, RI
12	1342	1338	1480	δ-Elemene	-	0.7 ± 0.1	0.1 ± 0.01	0.1 ± 0.01	5.7 ± 0.2	4.0 ± 0.2	4.7 ± 0.2	4.2 ± 0.2	4.6 ± 0.3	6.0 ± 0.2	MS, RI
13	1353	1351	1460	α-Cubenene	0.3 ± 0.01	1.6 ± 0.4	0.2 ± 0.01	0.2 ± 0.01	12.1 ± 0.2	9.5 ± 0.3	10.6 ± 0.3	9.5 ± 0.3	10.9 ± 0.2	8.6 ± 0.3	MS, RI
14	1357	1360	1729	Silphiperfol-5,7(14)-diene	-	-	-	-	0.04 ± 0.01	0.02 ± 0.01	0.1 ± 0.01	tr	0.02 ± 0.01	0.03 ± 0.01	MS, RI
15	1358	1358	2164	Eugenol	-	-	0.2 ± 0.01	0.04 ± 0.01	-	-	-	-	-	-	MS, RI
16	1382	1383	1577	Modheph-2-ene	-	-	-	-	0.2 ± 0.01	-	0.2 ± 0.01	0.2 ± 0.01	0.1 ± 0.01	0.1 ± 0.01	MS, RI
17	1403	1407	1587	Longifolene	-	-	-	-	0.1 ± 0.01	0.1 ± 0.01	0.2 ± 0.01	0.1 ± 0.01	0.2 ± 0.01	0.1 ± 0.01	MS, RI
18	1411	1408	1573	Isocaryophyllene	-	-	-	-	0.1 ± 0.01	0.1 ± 0.01	0.5 ± 0.01	0.1 ± 0.01	0.3 ± 0.01	0.2 ± 0.01	MS, RI
19	1412	1409	1534	α-Gurjunene	-	0.1 ± 0.01	0.1 ± 0.01	-	0.6 ± 0.02	0.5 ± 0.02	0.5 ± 0.02	0.5 ± 0.02	0.3 ± 0.01	0.3 ± 0.01	MS, RI
20	1430	1419	1616	Caryophyllene	1.9 ± 0.2	2.9 ± 0.2	6.6 ± 0.2	2.0 ± 0.1	27.1 ± 1.1	37.0 ± 1.8	34.9 ± 1.3	36.4 ± 1.4	27.0 ± 1.2	22.9 ± 1.2	MS, RI
21	1454	1455	1835	Geranyl acetone	-	-	0.03 ± 0.01	-	0.2 ± 0.01	-	0.02 ± 0.01	tr	0.1 ± 0.01	0.1 ± 0.01	MS, RI
22	1460	1460	1647	Alloaromadendrene	0.2 ± 0.01	0.1 ± 0.01	1.2 ± 0.03	0.2 ± 0.01	-	-	-	-	-	-	MS, RI
23	1466	1462	1650	dehydro-Aromadendrane	0.2 ± 0.01	0.2 ± 0.01	1.2 ± 0.04	0.2 ± 0.01	4.8 ± 0.1	2.5 ± 0.1	2.6 ± 0.2	2.9 ± 0.2	3.3 ± 0.2	3.6 ± 0.1	MS, RI
24	1481	1477	1681	γ-Muurolene	-	-	-	-	0.1 ± 0.01	-	-	-	-	-	MS, RI
25	1489	1490	1702	β-Selinene	0.1 ± 0.01	0.04 ± 0.01	0.7 ± 0.02	0.1 ± 0.01	0.4 ± 0.01	0.7 ± 0.02	0.9 ± 0.1	1.0 ± 0.02	0.3 ± 0.01	0.4 ± 0.01	MS, RI
26	1493	1498	1767	α-Selinene	-	-	-	-	0.1 ± 0.01	0.1 ± 0.01	0.1 ± 0.01	0.1 ± 0.01	0.1 ± 0.01	0.1 ± 0.01	MS, RI
27	1506	1500	1725	α-Muurolene	-	-	0.2 ± 0.01	-	0.5 ± 0.02	0.3 ± 0.01	0.3 ± 0.01	0.3 ± 0.01	0.4 ± 0.01	0.3 ± 0.01	MS, RI
28	1517	1513	1767	γ-Cadinene	-	-	0.2 ± 0.01	-	0.6 ± 0.02	0.3 ± 0.01	0.3 ± 0.01	0.3 ± 0.01	0.2 ± 0.01	0.3 ± 0.01	MS, RI
29	1519	1523	1757	δ-Cadinene	0.1 ± 0.01	-	0.9 ± 0.01	0.03 ± 0.01	0.7 ± 0.02	0.6 ± 0.01	0.6 ± 0.01	0.6 ± 0.01	0.6 ± 0.01	0.6 ± 0.01	MS, RI
30	1549	1546	1916	α-Calacorene	-	-	-	-	0.1 ± 0.01	0.04 ± 0.01	0.03 ± 0.01	0.04 ± 0.01	0.03 ± 0.01	0.1 ± 0.01	MS, RI
31	1558	1559	2083	(E)-Dauca-4(11),7-diene	0.1 ± 0.01	-	0.5 ± 0.01	0.1 ± 0.01	0.3 ± 0.01	0.2 ± 0.01	0.3 ± 0.01	0.3 ± 0.01	0.2 ± 0.01	0.2 ± 0.01	MS, RI
32	1569	1563	2006	Nerolidol	0.1 ± 0.01	-	0.8 ± 0.01	0.1 ± 0.01	0.3 ± 0.01	0.2 ± 0.01	0.2 ± 0.01	0.3 ± 0.01	0.3 ± 0.01	0.2 ± 0.01	MS, RI
33	1572	1572	2028	Caryolan-8-ol	0.1 ± 0.01	-	0.6 ± 0.01	0.1 ± 0.01	0.5 ± 0.02	0.3 ± 0.01	0.3 ± 0.01	0.3 ± 0.01	0.3 ± 0.01	0.4 ± 0.01	MS, RI
34	1587	1583	1990	Caryophyllene epoxide	1.5 ± 0.01	-	7.7 ± 0.3	1.9 ± 0.1	6.9 ± 0.3	4.2 ± 0.3	3.6 ± 0.2	4.0 ± 0.2	4.7 ± 0.2	5.4 ± 0.2	MS, RI
35	1593	1600	2103	Guaiol	0.3 ± 0.01	-	2.3 ± 0.1	0.5 ± 0.02	0.8 ± 0.02	0.9 ± 0.02	0.7 ± 0.03	0.9 ± 0.1	1.1 ± 0.02	1.1 ± 0.03	MS, RI
36	1595	1593	2112	Viridiflorol	0.1 ± 0.01	-	0.8 ± 0.02	0.2 ± 0.01	0.9 ± 0.02	0.2 ± 0.01	0.3 ± 0.01	0.3 ± 0.01	0.5 ± 0.01	0.4 ± 0.01	MS, RI
37	1602	1600	2144	Rosifoliol	0.1 ± 0.01	-	1.4 ± 0.01	0.3 ± 0.01	0.9 ± 0.03	0.5 ± 0.01	0.5 ± 0.01	0.5 ± 0.02	0.8 ± 0.02	0.8 ± 0.02	MS, RI
38	1622	1619	2119	10-epi-γ-Eudesmol	0.04 ± 0.01	-	2.5 ± 0.1	0.5 ± 0.02	0.9 ± 0.02	1.2 ± 0.03	0.9 ± 0.1	1.4 ± 0.1	1.3 ± 0.1	1.2 ± 0.1	MS, RI
39	1640	1637	2188	γ-Eudesmol	1.7 ± 0.2	-	9.4 ± 0.2	0.4 ± 0.01	5.4 ± 0.2	10.7 ± 0.2	8.5 ± 0.2	9.7 ± 0.4	9.4 ± 0.3	15.1 ± 0.9	MS, RI
40	1649	1650	2201	Xanthoxylin	44.9 ± 1.7	0.4 ± 0.02	35.0 ± 1.4	22.0 ± 0.8	11.3 ± 0.3	12.5 ± 0.6	13.6 ± 0.6	13.7 ± 0.9	15.5 ± 0.9	12.0 ± 0.8	MS, RI, COI
41	1655	1650	2220	β-Eudesmol	0.5 ± 0.02	-	2.4 ± 0.1	0.3 ± 0.01	-	3.0 ± 0.1	3.0 ± 0.1	3.4 ± 0.2	3.7 ± 0.3	4.7 ± 0.2	MS, RI
42	1660	1653	2229	α-Eudesmol	1.4 ± 0.04	-	-	-	10.6 ± 0.5	3.7 ± 0.2	4.8 ± 0.1	3.5 ± 0.1	3.3 ± 0.1	4.5 ± 0.3	MS, RI
43	1699	1670	2271	Juniper camphor	-	-	0.1 ± 0.01	-	0.09 ± 0.01	0.2 ± 0.01	0.1 ± 0.01	0.2 ± 0.01	0.03 ± 0.01	0.2 ± 0.01	MS, RI
44	1718	1717	2054	Pentadecanal	-	-	0.1 ± 0.01	-	0.5 ± 0.02	0.3 ± 0.01	0.2 ± 0.01	0.2 ± 0.01	0.3 ± 0.01	0.6 ± 0.02	MS, RI
45	1726	1723	2378	(2Z,6E)- Farnesol	-	-	-	-	0.1 ± 0.01	0.1 ± 0.01	0.1 ± 0.01	0.1 ± 0.01	tr	-	MS, RI
46	1749	1754	2312	Zierone	-	-	-	-	0.1 ± 0.01	0.1 ± 0.01	0.1 ± 0.01	0.1 ± 0.01	-	0.1 ± 0.01	MS, RI
47	1770	1770	2706	Myristic acid	-	-	0.1 ± 0.01	-	0.04 ± 0.01	0.2 ± 0.01	0.2 ± 0.01	0.2 ± 0.01	0.8 ± 0.02	0.8 ± 0.02	MS, RI
48	1870	1875	1943	1-Nonadecene	-	-	0.1 ± 0.01	-	0.6 ± 0.01	0.1 ± 0.01	0.1 ± 0.01	0.2 ± 0.01	0.2 ± 0.01	0.2 ± 0.01	MS, RI
49	1873	1869	2805	Pentadecanoic acid	-	-	0.1 ± 0.01	-	0.1 ± 0.01	0.3 ± 0.02	0.3 ± 0.01	0.2 ± 0.01	0.7 ± 0.01	0.6 ± 0.02	MS, RI
50	1921	1913	2363	(E,E)-5,9- Farnesyl acetone	-	-	-	-	0.2 ± 0.01	0.1 ± 0.01	0.1 ± 0.01	0.1 ± 0.01	0.1 ± 0.01	0.1 ± 0.01	MS, RI
51	1949	1946	2327	Isophytol	-	-	-	-	0.2 ± 0.01	-	0.02 ± 0.01	-	-	tr	MS, RI
52	1984	1983	2886	Hexadecanoic acid	-	-	0.7 ± 0.01	0.04 ± 0.01	2.0 ± 0.1	2.6 ± 0.1	2.1 ± 0.1	1.6 ± 0.3	5.5 ± 0.2	4.7 ± 0.1	MS, RI
				Total	95.2 ± 4.5	99.4 ± 4.0	94.4 ± 3.7	97.9 ± 2.5	97.5 ± 3.5	98.5 ± 4.3	98.3 ± 4.0	99.1 ± 4.7	98.8 ± 4.4	98.5 ± 4.8
				Monoterpene hydrocarbons	-	0.1 ± 0.01	-	-	-	-	-	-	-	-
				Sesquiterpene hydrocarbons	2.8 ± 0.3	5.6 ± 0.7	11.2 ± 0.7	2.7 ± 0.2	53.8 ± 3.6	56.0 ± 2.7	56.5 ± 2.2	56.3 ± 2.2	48.5 ± 2.0	43.8 ± 1.9
				Aromatic hydrocarbons	-	-	-	-	0.04 ± 0.01	0.02 ± 0.01	0.1 ± 0.01	tr	0.02 ± 0.01	0.03 ± 0.01
				Aldehydes	-	-	0.1 ± 0.01	-	0.5 ± 0.02	0.3 ± 0.01	0.2 ± 0.01	0.2 ± 0.01	0.4 ± 0.01	0.6 ± 0.02
				Alcohols	45.8 ± 2.2	91.6 ± 3.2	39.2 ± 1.5	70.9 ± 1.3	22.4 ± 0.9	22.2 ± 0.7	21.5 ± 0.8	22.5 ± 1.1	22.7 ± 1.0	30.2 ± 1.7
				Ketones	45.1 ± 1.7	2.1 ± 0.1	35.3 ± 1.5	22.5 ± 0.9	11.9 ± 0.4	12.8 ± 0.6	14.0 ± 0.7	14.1 ± 0.9	15.6 ± 0.9	12.4 ± 0.8
				Acids	-	-	0.8 ± 0.03	0.04 ± 0.01	2.1 ± 0.1	3.1 ± 0.2	2.6 ± 0.2	2.0 ± 0.3	6.9 ± 0.3	6.1 ± 0.2
				Oxides	1.5 ± 0.01	-	7.7 ± 0.3	1.9 ± 0.1	6.9 ± 0.3	4.2 ± 0.3	3.6 ± 0.2	4.0 ± 0.2	4.7 ± 0.2	5.4 ± 0.2

## Sheet: Fig2 data
Fig 2 The effect of distillation time on the isolation of essential oil
	The effect of distillation time on the isolation of essential oil
	Yield (%)
Time (h)	parallel experiment 1	parallel experiment 2	parallel experiment 3	parallel experiment 4	parallel experiment 5	Mean	SD
4	0.129	0.119	0.135	0.122	0.133	0.128	0.007
6	0.23	0.211	0.205	0.207	0.224	0.215	0.011
8	0.265	0.243	0.249	0.249	0.254	0.252	0.008
10	0.266	0.241	0.253	0.244	0.261	0.253	0.011

## Sheet: Fig3 data
Fig 3 The yields of xanthoxylin (A) and total volatiles (B)
		The yield of xanthoxylin (A)
	Yield of xanthoxylin (%)
Distillate volume / mL	parallel experiment 1	parallel experiment 2	parallel experiment 3	parallel experiment 4	parallel experiment 5	parallel experiment 6	Mean	SD
500	0.256	0.277	0.266	0.258	0.266	0.273	0.266	0.008
1000	0.185	0.191	0.201	0.194	0.199	0.183	0.192	0.007
1500	0.163	0.147	0.156	0.149	0.164	0.152	0.155	0.007
2000	0.127	0.134	0.14	0.131	0.138	0.135	0.134	0.005
2500	0.102	0.115	0.109	0.104	0.114	0.108	0.109	0.005
3000	0.085	0.08	0.09	0.09	0.083	0.082	0.085	0.004
3500	0.069	0.067	0.064	0.067	0.068	0.064	0.067	0.002
4000	0.048	0.05	0.046	0.049	0.048	0.048	0.048	0.001
4500	0.026	0.024	0.025	0.024	0.025	0.023	0.025	0.001
5000	0.004	0.006	0.004	0.005	0.004	0.005	0.005	0.001
		The yield of total volatiles (B)
	Yield of total volatiles (%)
Distillate volume (mL)	parallel experiment 1	parallel experiment 2	parallel experiment 3	parallel experiment 4	parallel experiment 5	parallel experiment 6	Mean	SD
500	1.21	1.17	1.26	1.22	1.16	1.25	1.212	0.041
1000	0.41	0.41	0.43	0.41	0.43	0.42	0.418	0.01
1500	0.2	0.21	0.22	0.2	0.21	0.22	0.21	0.009
2000	0.15	0.17	0.16	0.15	0.17	0.17	0.162	0.01
2500	0.135	0.126	0.118	0.131	0.128	0.118	0.126	0.007
3000	0.111	0.1	0.095	0.109	0.098	0.097	0.102	0.007
3500	0.076	0.08	0.083	0.081	0.082	0.075	0.08	0.003
4000	0.062	0.058	0.06	0.057	0.061	0.063	0.06	0.002
4500	0.029	0.028	0.026	0.029	0.027	0.028	0.028	0.001
5000	0.007	0.005	0.006	0.006	0.007	0.006	0.006	0.001

## Sheet: Fig4 data
Fig 4 The yields of essential oils of Luodian B. balsamifera leaves harvested at different times
	Yield (%)
Harvest time	parallel experiment 1	parallel experiment 2	parallel experiment 3	parallel experiment 4	parallel experiment 5	Mean	SD
Sep 2016	0.238	0.257	0.248	0.237	0.26	0.248	0.01
Oct 2016	0.265	0.276	0.268	0.255	0.286	0.27	0.012
Nov 2016	0.338	0.312	0.318	0.314	0.331	0.323	0.011
Dec 2016	0.362	0.366	0.379	0.376	0.356	0.368	0.01
Jan 2017	0.345	0.363	0.346	0.359	0.341	0.351	0.01
Feb 2017	0.319	0.33	0.338	0.319	0.34	0.329	0.01

## Sheet: Fig5 PCA data
Fig 5 The score-plot of PCA for six EOs of Luodian B. balsamifera
Raw data for principal component analysis of volatile substances in six essential oils
		Mean
No.	Components	EO1	EO2	EO3	EO4	EO5	EO6
1	Linalool	0.002	0.05	0.02	0.04	0.05	0.002
2	Hotrienol	0.02	0.06	0.03	0.05	0.02	0.03
3	Camphor	0.02	0.002	0.002	0.05	0	0
4	(–)-Borneol	1.33	1.15	1.83	1.8	1.6	1.52
5	α-Terpineol	0.002	0.05	0.03	0.03	0.04	0.02
6	Geraniol	0	0.03	0.02	0.02	0	0
7	δ-Elemene	5.64	4.04	4.71	4.16	4.59	5.98
8	α-Cubenene	12.06	9.52	10.63	9.47	10.89	8.58
9	Silphiperfol-5,7(14)-diene	0.04	0.02	0.05	0.002	0.02	0.03
10	Modheph-2-ene	0.23	0	0.24	0.21	0.1	0.12
11	Longifolene	0.14	0.14	0.15	0.14	0.17	0.14
12	Isocaryophyllene	0.14	0.08	0.48	0.12	0.27	0.18
13	α-Gurjunene	0.55	0.49	0.48	0.5	0.29	0.31
14	Caryophyllene	27.1	37.03	34.88	36.38	27.02	22.86
15	Geranyl acetone	0.18	0	0.02	0.002	0.05	0.07
16	dehydro-Aromadendrane	4.84	2.54	2.62	2.85	3.32	3.62
17	β-Selinene	0.44	0.72	0.86	0.99	0.33	0.43
18	α-Selinene	0.13	0.06	0.09	0.08	0.1	0.09
19	α-Muurolene	0.45	0.31	0.31	0.32	0.36	0.3
20	γ-Cadinene	0.56	0.25	0.28	0.29	0.18	0.3
21	δ-Cadinene	0.75	0.61	0.55	0.62	0.63	0.61
22	α-Calacorene	0.07	0.04	0.03	0.04	0.03	0.06
23	(E)-Dauca-4(11),7-diene	0.32	0.22	0.28	0.27	0.2	0.21
24	Nerolidol	0.27	0.2	0.23	0.29	0.26	0.21
25	Caryolan-8-ol	0.54	0.26	0.31	0.33	0.31	0.39
26	Caryophyllene epoxide	6.93	4.18	3.59	4.03	4.711	5.37
27	Guaiol	0.83	0.85	0.7	0.9	1.08	1.1
28	Viridiflorol	0.9	0.23	0.27	0.3	0.52	0.41
29	Rosifoliol	0.94	0.46	0.45	0.48	0.84	0.83
30	10-epi-γ-Eudesmol	0.86	1.19	0.88	1.35	1.27	1.21
31	γ-Eudesmol	5.44	10.71	8.5	9.71	9.42	15.05
32	Xanthoxylin	11.26	12.46	13.63	13.69	15.48	11.96
33	β-Eudesmol	0	3.01	2.96	3.35	3.7	4.72
34	α-Eudesmol	10.57	3.68	4.83	3.54	3.33	4.5
35	Juniper camphor	0.09	0.16	0.14	0.16	0.03	0.19
36	Pentadecanal	0.46	0.25	0.2	0.24	0.35	0.62
37	(2Z,6E)- Farnesol	0.09	0.05	0.08	0.05	0.002	0
38	Zierone	0.1	0.08	0.09	0.08	0	0.11
39	Myristic acid	0.04	0.18	0.2	0.2	0.81	0.78
40	1-Nonadecene	0.56	0.11	0.14	0.15	0.19	0.16
41	Pentadecanoic acid	0.05	0.33	0.3	0.21	0.65	0.63
42	(E,E)-5,9- Farnesyl acetone	0.24	0.09	0.08	0.07	0.06	0.06
43	Isophytol	0.16	0	0.02	0	0	0.002
44	Hexadecanoic acid	2.01	2.59	2.07	1.57	5.47	4.65

## Sheet: Fig6 data
Fig 6 IC50 values for antioxidant activities of six EOs
DPPH	IC50(g/L)
Samples	parallel experiment 1	parallel experiment 2	parallel experiment 3	parallel experiment 4	parallel experiment 5	Mean	SD
EO1	23.24	23.99	24.61	23.29	24.6	23.946	0.671
EO2	28.69	27.19	27.91	27.21	28.65	27.93	0.735
EO3	29.33	28.35	27.47	27.51	29.26	28.384	0.903
EO4	29.69	28.49	27.18	27.19	29.72	28.454	1.26
EO5	25.61	24.18	25.94	26.18	24.31	25.244	0.935
EO6	24.68	23.97	25.14	24.02	25.17	24.596	0.582
BCB	IC50(g/L)
Samples	parallel experiment 1	parallel experiment 2	parallel experiment 3	parallel experiment 4	parallel experiment 5	Mean	SD
EO1	2.98	3.14	3.09	3.01	3.13	3.07	0.072
EO2	3.31	3.24	3.19	3.18	3.32	3.248	0.065
EO3	3.25	3.36	3.17	3.2	3.32	3.26	0.08
EO4	3.18	3.23	3.28	3.15	3.31	3.23	0.067
EO5	3.08	2.99	2.89	3.06	2.92	2.988	0.083
EO6	2.67	2.96	2.88	2.94	2.73	2.836	0.129
TBARS	IC50(g/L)
Samples	parallel experiment 1	parallel experiment 2	parallel experiment 3	parallel experiment 4	parallel experiment 5	Mean	SD
EO1	44.48	43.15	42.37	42.43	44.23	43.332	0.987
EO2	45.39	47.86	46.79	45.42	47.94	46.68	1.249
EO3	47.99	46.76	46.14	45.99	47.93	46.962	0.956
EO4	46.67	45.98	47.34	46.02	47.31	46.664	0.663
EO5	46.85	45.25	44.47	44.22	46.82	45.522	1.257
EO6	44.42	43.51	43.1	43.02	44.33	43.676	0.665
